# Supplementary material for: Netrin Family Genes as Prognostic Markers and Therapeutic Targets for Clear Cell Renal Cell Carcinoma: Netrin-4 Acts through the Wnt/β-Catenin Signaling Pathway
Source: Cancers (Basel). 2023 May 18;15(10):2816. doi: 10.3390/cancers15102816 (PMC10216638; doi:10.3390/cancers15102816)
Supplement: Supplementary file 1 [file cancers-15-02816-s001.zip]

Archive with 1 entries (1 files):
- Supplementary Figure S1  The blots of all bands and molecular weight markers.pdf
